# Supplementary material for: The AFLATOX® Project: Approaching the Development of New Generation, Natural-Based Compounds for the Containment of the Mycotoxigenic Phytopathogen Aspergillus flavus and Aflatoxin Contamination
Source: Int J Mol Sci. 2021 Apr 26;22(9):4520. doi: 10.3390/ijms22094520 (PMC8123576; doi:10.3390/ijms22094520)
Supplement: Supplementary file 1 [file ijms-22-04520-s001.zip]

Archive with 3 entries (3 files):
- Table 1S.pdf
- Table 2S.pdf
- Table 3S-4S.pdf
